# Supplementary material for: IgM antibodies against phosphorylcholine measured early after acute ST-elevation myocardial infarction in relation to atherosclerotic disease burden and long-term clinical outcome
Source: PLoS One. 2019 Apr 19;14(4):e0215640. doi: 10.1371/journal.pone.0215640 (PMC6474742; doi:10.1371/journal.pone.0215640)
Supplement: S1 File — (XLSX) [file pone.0215640.s001.xlsx]

## Sheet: Ark1
IDNR	Highlowscore	Syntaxscore	@13_kar	SEX4	Klop4	War4	Dab4	Pras4	Tica4	Beta4	ACEAII4	Cals4	Statin4	Ezet4	Diur4	Tiaz4	Aldo4	Nitro4	DM4	DMmedic	Smoke4	SBP	DBP	Pulse4	Weight4	Height4	Circum4	BMI4	Rytme4	Hvite4	Tromb4	Kalium4	Kreat4	TnT4	BNP4	CRP4	Kolest4	Na4	HDL4	LDL4	Trigly4	FGLU4	OGTT4	HbA1c4	Insulin4	Cpept4	Proins4	INR4	Deaths4
1	0	8	0	1	#NULL!	#NULL!	#NULL!	#NULL!	#NULL!	#NULL!	#NULL!	#NULL!	#NULL!	#NULL!	#NULL!	#NULL!	#NULL!	#NULL!	0	0	1	#NULL!	#NULL!	#NULL!	#NULL!	#NULL!	#NULL!	#NULL!	#NULL!	#NULL!	#NULL!	#NULL!	#NULL!	#NULL!	#NULL!	#NULL!	#NULL!	#NULL!	#NULL!	#NULL!	#NULL!	#NULL!	#NULL!	#NULL!	#NULL!	#NULL!	#NULL!	#NULL!	0
2	0	3	0	1	0	0	0	0	0	1	0	0	1	1	0	0	0	0	0	0	0	120	75	68	93	178	101	29.4	0	3.7	202	4.2	83	4	0.6	0.6	4.7	140	1.71	2.78	0.8	5.5	5.2	5.6	62	761	5	#NULL!	0
4	0	14.5	0	1	0	0	0	0	0	0	0	0	1	0	0	0	0	0	0	0	0	140	70	49	76	180	85	23.5	0	7.1	224	4.4	118	12	11	1.8	4.3	142	0.27	2.56	0.96	4.8	3.3	5.4	31	599	3	#NULL!	0
6	0	6	0	1	#NULL!	#NULL!	#NULL!	#NULL!	#NULL!	#NULL!	#NULL!	#NULL!	#NULL!	#NULL!	#NULL!	#NULL!	#NULL!	#NULL!	0	0	0	#NULL!	#NULL!	#NULL!	#NULL!	#NULL!	#NULL!	#NULL!	#NULL!	#NULL!	#NULL!	#NULL!	#NULL!	#NULL!	#NULL!	#NULL!	#NULL!	#NULL!	#NULL!	#NULL!	#NULL!	#NULL!	#NULL!	#NULL!	#NULL!	#NULL!	#NULL!	#NULL!	0
8	0	4	0	1	0	0	0	0	0	1	1	0	1	0	0	0	0	0	1	0	1	160	90	64	109.5	180	114	33.6	0	8.4	279	4.5	81	4	4	3.5	4.4	142	0.79	2.98	2.15	11.4	#NULL!	8.5	150	1466	129	#NULL!	0
9	0	9	1	0	0	0	0	0	0	1	1	1	1	0	0	1	0	0	0	0	0	160	60	61	60	162	95	22.9	0	8.8	262	4	76	10	73	0.6	4.3	139	1.34	2.64	1.13	5.5	8.1	5.7	47	875	9	#NULL!	0
10	0	2	0	0	0	0	0	0	0	1	1	1	0	0	0	0	0	0	0	0	0	165	85	66	44.4	168	70	15.6	0	10.6	386	3.7	55	17	53	21.7	5.6	136	1.25	3.65	1.26	5.1	7.9	5.6	22	322	3	#NULL!	0
11	0	14.5	0	1	0	0	0	0	0	1	1	0	1	0	1	0	0	0	0	0	0	140	80	65	68	164	87	25.3	0	5.4	231	4.3	99	11	24	0.6	4	144	1.3	2.26	0.93	6.2	10.9	6	55	877	7	#NULL!	0
13	0	8	0	1	0	0	0	0	0	1	0	0	1	0	0	0	0	0	0	0	0	120	75	53	75	180	87	23.1	0	4.9	193	4	70	5	19	1	3.9	143	1.88	1.81	0.64	5.4	5.3	5.5	42	582	4	#NULL!	0
14	0	3	0	1	0	0	0	0	0	1	1	1	1	0	0	1	0	0	0	0	0	110	70	63	89.2	176	104	28.7	0	7.6	209	4.7	102	12	0.6	0.9	4.4	139	1.38	2.72	1.52	5.7	9.8	6	147	1346	23	#NULL!	0
15	0	17.5	1	1	#NULL!	#NULL!	#NULL!	#NULL!	#NULL!	#NULL!	#NULL!	#NULL!	#NULL!	#NULL!	#NULL!	#NULL!	#NULL!	#NULL!	#NULL!	#NULL!	#NULL!	#NULL!	#NULL!	#NULL!	#NULL!	#NULL!	#NULL!	#NULL!	#NULL!	#NULL!	#NULL!	#NULL!	#NULL!	#NULL!	#NULL!	#NULL!	#NULL!	#NULL!	#NULL!	#NULL!	#NULL!	#NULL!	#NULL!	#NULL!	#NULL!	#NULL!	#NULL!	#NULL!	1
16	0	12.5	1	1	0	0	0	0	0	0	1	0	0	0	0	0	0	0	0	0	0	150	80	62	89.5	183	266	10.5	0	7.2	229	4.8	99	6	2	0.9	5.6	140	1.08	4.21	1.43	5.3	5.6	5.6	101	1171	14	#NULL!	0
17	0	9	0	1	0	0	0	0	0	0	0	0	1	0	0	0	0	0	0	0	0	160	80	71	92	174	106	30.4	0	7.6	250	4.4	90	11	7	5.6	4.6	142	1.99	2.49	0.63	5.8	6.4	6.1	#NULL!	738	9	#NULL!	0
18	1	22.5	1	1	#NULL!	#NULL!	#NULL!	#NULL!	#NULL!	#NULL!	#NULL!	#NULL!	#NULL!	#NULL!	#NULL!	#NULL!	#NULL!	#NULL!	0	0	0	#NULL!	#NULL!	#NULL!	#NULL!	#NULL!	#NULL!	#NULL!	#NULL!	#NULL!	#NULL!	#NULL!	#NULL!	#NULL!	#NULL!	#NULL!	#NULL!	#NULL!	#NULL!	#NULL!	#NULL!	#NULL!	#NULL!	#NULL!	#NULL!	#NULL!	#NULL!	#NULL!	0
19	0	13	1	1	#NULL!	#NULL!	#NULL!	#NULL!	#NULL!	#NULL!	#NULL!	#NULL!	#NULL!	#NULL!	#NULL!	#NULL!	#NULL!	#NULL!	0	0	1	#NULL!	#NULL!	#NULL!	#NULL!	#NULL!	#NULL!	#NULL!	#NULL!	#NULL!	#NULL!	#NULL!	#NULL!	#NULL!	#NULL!	#NULL!	#NULL!	#NULL!	#NULL!	#NULL!	#NULL!	#NULL!	#NULL!	#NULL!	#NULL!	#NULL!	#NULL!	#NULL!	0
20	1	26.5	1	1	0	0	0	0	0	1	0	0	1	0	0	0	0	0	0	0	0	160	80	72	78.2	182	95	23.5	0	6.4	133	3.9	88	10	121	0.6	3.5	141	1.55	1.89	0.86	6.2	8	5.4	40	710	8	#NULL!	0
21	0	7	1	1	#NULL!	#NULL!	#NULL!	#NULL!	#NULL!	#NULL!	#NULL!	#NULL!	#NULL!	#NULL!	#NULL!	#NULL!	#NULL!	#NULL!	#NULL!	#NULL!	#NULL!	#NULL!	#NULL!	#NULL!	#NULL!	#NULL!	#NULL!	#NULL!	#NULL!	#NULL!	#NULL!	#NULL!	#NULL!	#NULL!	#NULL!	#NULL!	#NULL!	#NULL!	#NULL!	#NULL!	#NULL!	#NULL!	#NULL!	#NULL!	#NULL!	#NULL!	#NULL!	#NULL!	1
22	0	5	0	1	0	1	0	0	0	1	1	0	1	0	0	0	0	0	0	0	0	120	80	101	97	173	111	32.4	1	6.9	232	4.4	63	9	129	6.9	3.1	140	0.95	1.64	1.15	6	5.7	5.6	62	690	12	#NULL!	0
23	1	31.5	1	1	0	0	0	0	0	0	1	0	1	0	0	1	0	0	0	0	0	150	70	60	78	177	93	24.9	0	4.3	117	4.1	77	15	87	0.6	3.6	140	1.86	1.9	0.54	5.3	10.2	5.6	46	446	7	#NULL!	0
24	0	6	0	1	0	1	0	0	0	0	0	0	1	0	0	0	0	0	0	0	0	140	80	66	76	180	93	23.5	1	4.3	164	4.3	154	29	186	0.6	5.3	142	1.55	3.32	1.12	6.2	8	6.2	61	914	8	#NULL!	0
25	0	10.5	0	0	0	1	0	0	0	1	0	0	0	0	0	0	0	0	0	0	1	170	100	75	79.5	168	101	28	1	7.6	260	4.4	100	35	183	5.7	8.6	143	1.86	5.97	1.57	6.7	7.2	5.7	55	1043	11	#NULL!	0
26	0	8	0	1	0	0	0	0	0	0	0	0	1	0	0	0	0	0	0	0	0	110	80	82	100.5	178	102	31.5	0	9.4	443	4.7	89	4	1	6.8	4.2	140	0.83	2.4	2.96	5.5	6.4	5.7	108	992	10	#NULL!	0
27	0	9	0	1	0	0	0	0	0	0	1	1	1	0	0	0	0	0	0	0	0	135	90	48	115	194	108	30.6	0	6.1	194	3.9	82	8	19	1.3	4.4	143	1.19	2.89	0.9	6.6	4.9	5.9	78	810	39	#NULL!	0
28	0	5.5	1	1	1	0	0	0	0	1	1	1	1	0	0	0	0	0	0	0	0	110	60	47	76	184	89	22.4	0	5.2	257	4.3	96	5	2	2.4	4	139	1.18	2.23	1.7	5.3	9.3	5.4	69	1001	10	#NULL!	0
30	0	7	0	1	#NULL!	#NULL!	#NULL!	#NULL!	#NULL!	#NULL!	#NULL!	#NULL!	#NULL!	#NULL!	#NULL!	#NULL!	#NULL!	#NULL!	0	0	0	#NULL!	#NULL!	#NULL!	#NULL!	#NULL!	#NULL!	#NULL!	#NULL!	#NULL!	#NULL!	#NULL!	#NULL!	#NULL!	#NULL!	#NULL!	#NULL!	#NULL!	#NULL!	#NULL!	#NULL!	#NULL!	#NULL!	#NULL!	#NULL!	#NULL!	#NULL!	#NULL!	0
31	0	20.5	0	1	0	0	0	0	0	1	1	0	1	1	1	0	1	0	0	0	0	100	50	52	95	185	110	27.8	0	6.2	201	4.7	195	9	70	4.8	3.5	138	1.43	1.69	1.14	5.5	3.9	5.4	119	1580	12	#NULL!	0
32	0	9	0	1	#NULL!	#NULL!	#NULL!	#NULL!	#NULL!	#NULL!	#NULL!	#NULL!	#NULL!	#NULL!	#NULL!	#NULL!	#NULL!	#NULL!	0	0	0	#NULL!	#NULL!	#NULL!	#NULL!	#NULL!	#NULL!	#NULL!	#NULL!	#NULL!	#NULL!	#NULL!	#NULL!	#NULL!	#NULL!	#NULL!	#NULL!	#NULL!	#NULL!	#NULL!	#NULL!	#NULL!	#NULL!	#NULL!	#NULL!	#NULL!	#NULL!	#NULL!	0
33	0	3	0	1	#NULL!	#NULL!	#NULL!	#NULL!	#NULL!	#NULL!	#NULL!	#NULL!	#NULL!	#NULL!	#NULL!	#NULL!	#NULL!	#NULL!	0	0	1	#NULL!	#NULL!	#NULL!	#NULL!	#NULL!	#NULL!	#NULL!	#NULL!	#NULL!	#NULL!	#NULL!	#NULL!	#NULL!	#NULL!	#NULL!	#NULL!	#NULL!	#NULL!	#NULL!	#NULL!	#NULL!	#NULL!	#NULL!	#NULL!	#NULL!	#NULL!	#NULL!	0
34	0	5.5	0	1	0	0	0	0	0	1	1	0	1	0	0	1	0	0	0	0	0	190	100	79	88	174	104	29.1	0	8.3	160	4.6	125	12	48	2.1	3.9	143	1.33	2	1.17	4.7	6.8	5.3	62	1247	19	#NULL!	0
35	0	16	1	1	0	0	0	0	0	1	1	0	1	0	0	1	0	0	0	0	1	160	70	62	128	180	132	39.5	1	8.4	249	4.5	67	14	8	1.7	3.9	141	0.76	2.36	3.02	8	11.1	6.4	540	2495	79	#NULL!	0
36	1	24	1	1	0	0	0	0	0	1	1	0	1	0	0	0	0	1	0	0	0	135	70	61	71	171	91	24.3	0	5.2	223	4.5	98	16	9	1.6	3.8	143	1.61	2	0.86	5.2	6.6	5.6	29	649	4	#NULL!	0
37	0	10	1	1	0	0	0	0	0	1	0	0	1	0	0	0	0	0	0	0	0	130	80	51	97.5	185	110	28.3	0	6.4	186	4.4	92	12	14	0.7	6.8	140	1.69	4.51	2.34	5.3	6.4	5.7	107	1169	20	#NULL!	0
38	0	10	1	0	#NULL!	#NULL!	#NULL!	#NULL!	#NULL!	#NULL!	#NULL!	#NULL!	#NULL!	#NULL!	#NULL!	#NULL!	#NULL!	#NULL!	0	0	0	#NULL!	#NULL!	#NULL!	#NULL!	#NULL!	#NULL!	#NULL!	#NULL!	#NULL!	#NULL!	#NULL!	#NULL!	#NULL!	#NULL!	#NULL!	#NULL!	#NULL!	#NULL!	#NULL!	#NULL!	#NULL!	#NULL!	#NULL!	#NULL!	#NULL!	#NULL!	#NULL!	0
39	0	8	0	0	0	0	0	0	0	1	1	1	1	0	0	0	0	0	0	0	0	130	80	77	105	160	125	41	0	6.3	327	4.4	66	4	10	3.1	3	143	1.15	1.65	0.89	6.8	12.6	6.7	147	1341	12	#NULL!	0
40	0	20.5	0	1	#NULL!	#NULL!	#NULL!	#NULL!	#NULL!	#NULL!	#NULL!	#NULL!	#NULL!	#NULL!	#NULL!	#NULL!	#NULL!	#NULL!	0	0	0	#NULL!	#NULL!	#NULL!	#NULL!	#NULL!	#NULL!	#NULL!	#NULL!	#NULL!	#NULL!	#NULL!	#NULL!	#NULL!	#NULL!	#NULL!	#NULL!	#NULL!	#NULL!	#NULL!	#NULL!	#NULL!	#NULL!	#NULL!	#NULL!	#NULL!	#NULL!	#NULL!	0
41	0	14.5	0	1	0	0	0	0	0	0	0	0	1	0	0	0	0	0	0	0	0	140	90	51	80	172	94	27	0	4.9	234	4.1	65	5	0.6	0.7	3.4	143	1.18	2.1	0.6	5.5	5.6	5.6	96	832	13	#NULL!	0
42	0	14.5	0	1	0	0	0	0	0	1	0	0	1	0	0	0	0	0	0	0	0	130	60	61	75.7	172	97	25.4	0	5.3	191	4.2	81	7	18	0.6	4.1	142	1.32	2.44	1.05	6.5	9.9	5.9	86	707	9	#NULL!	0
43	0	14.5	0	0	0	0	0	0	0	1	0	0	1	0	0	0	0	0	0	0	0	125	80	70	85.8	176	95	27.4	0	4.3	361	4.6	72	4	6	0.7	5	142	2.19	2.51	1.41	6.3	7.3	6.2	83	938	12	#NULL!	0
44	0	12	1	1	0	0	0	0	0	1	0	0	1	0	0	0	0	0	0	0	0	185	90	64	76.3	180	86	23.5	0	4.9	169	3.9	130	9	29	0.6	4.1	142	2.3	1.78	0.78	6.5	5.6	5.9	63	722	9	#NULL!	0
45	0	20.5	0	1	1	0	0	0	0	1	0	0	1	0	0	0	0	0	0	0	0	130	80	54	99	188	101	28	0	7.8	242	4.4	107	15	17	0.6	3.8	144	1.5	2.08	0.84	5.2	4.2	5.7	58	999	5	#NULL!	0
46	0	20.5	0	1	0	0	0	0	0	0	1	0	1	0	1	0	0	0	0	0	1	130	70	62	111.6	176	126	35.8	0	7.9	233	4.8	76	15	5	0.6	3.4	141	1.09	2.01	1.51	6.7	9.8	6.3	222	1775	53	#NULL!	0
47	0	14	1	1	0	0	0	0	0	1	0	1	0	0	0	0	0	0	0	0	0	165	100	83	78	168	108	27.6	0	5.7	146	3.8	138	10	13	3.4	9.1	141	1.8	6.31	4.28	5.6	7.2	5.5	146	1657	29	#NULL!	0
48	0	14.5	0	1	#NULL!	#NULL!	#NULL!	#NULL!	#NULL!	#NULL!	#NULL!	#NULL!	#NULL!	#NULL!	#NULL!	#NULL!	#NULL!	#NULL!	0	0	1	#NULL!	#NULL!	#NULL!	#NULL!	#NULL!	#NULL!	#NULL!	#NULL!	#NULL!	#NULL!	#NULL!	#NULL!	#NULL!	#NULL!	#NULL!	#NULL!	#NULL!	#NULL!	#NULL!	#NULL!	#NULL!	#NULL!	#NULL!	#NULL!	#NULL!	#NULL!	#NULL!	0
49	0	18	1	1	0	0	0	0	0	1	0	0	1	0	0	0	0	1	0	0	0	85	60	80	75	175	95	24.5	0	12.1	185	4.5	126	#NULL!	525	55.9	3.8	137	1.12	2.25	1.08	6.1	11	5.7	98	1602	12	#NULL!	0
50	0	6	0	1	#NULL!	#NULL!	#NULL!	#NULL!	#NULL!	#NULL!	#NULL!	#NULL!	#NULL!	#NULL!	#NULL!	#NULL!	#NULL!	#NULL!	0	0	0	#NULL!	#NULL!	#NULL!	#NULL!	#NULL!	#NULL!	#NULL!	#NULL!	#NULL!	#NULL!	#NULL!	#NULL!	#NULL!	#NULL!	#NULL!	#NULL!	#NULL!	#NULL!	#NULL!	#NULL!	#NULL!	#NULL!	#NULL!	#NULL!	#NULL!	#NULL!	#NULL!	0
51	0	12	0	1	0	0	0	0	0	0	0	0	0	0	0	0	0	0	0	0	0	110	75	51	82	188	92	23.2	0	4.6	204	4.1	93	6	1	0.6	5.3	142	1.76	3.25	0.72	5.4	5.9	5.6	38	695	7	#NULL!	0
52	0	11	0	1	0	0	0	0	0	0	0	0	0	0	0	0	0	0	0	0	0	120	70	74	89	180	99	27.5	0	7.4	211	4.6	85	4	2	1.5	3.8	142	1.07	2.56	0.72	5.1	9	5.4	65	873	15	#NULL!	0
53	0	10	1	1	0	1	0	0	0	1	0	0	1	0	0	0	0	0	0	0	0	150	75	52	84.6	174	103	27.7	1	5.9	158	4.1	102	12	47	5.6	4.6	142	1.45	2.37	2.34	5.8	11.9	5.7	129	1218	11	#NULL!	0
54	0	13	1	1	#NULL!	#NULL!	#NULL!	#NULL!	#NULL!	#NULL!	#NULL!	#NULL!	#NULL!	#NULL!	#NULL!	#NULL!	#NULL!	#NULL!	0	0	1	#NULL!	#NULL!	#NULL!	#NULL!	#NULL!	#NULL!	#NULL!	#NULL!	#NULL!	#NULL!	#NULL!	#NULL!	#NULL!	#NULL!	#NULL!	#NULL!	#NULL!	#NULL!	#NULL!	#NULL!	#NULL!	#NULL!	#NULL!	#NULL!	#NULL!	#NULL!	#NULL!	0
55	0	6.5	1	1	0	0	1	0	0	1	1	0	1	0	0	0	0	1	0	0	0	160	60	61	77	176	102	24.9	1	5.5	353	4.7	87	37	245	0.7	2.9	141	1.37	1.28	0.58	5.6	4.4	5.6	33	708	6	#NULL!	0
56	0	10	1	1	#NULL!	#NULL!	#NULL!	#NULL!	#NULL!	#NULL!	#NULL!	#NULL!	#NULL!	#NULL!	#NULL!	#NULL!	#NULL!	#NULL!	0	0	0	#NULL!	#NULL!	#NULL!	#NULL!	#NULL!	#NULL!	#NULL!	#NULL!	#NULL!	#NULL!	#NULL!	#NULL!	#NULL!	#NULL!	#NULL!	#NULL!	#NULL!	#NULL!	#NULL!	#NULL!	#NULL!	#NULL!	#NULL!	#NULL!	#NULL!	#NULL!	#NULL!	0
57	0	13	0	1	#NULL!	#NULL!	#NULL!	#NULL!	#NULL!	#NULL!	#NULL!	#NULL!	#NULL!	#NULL!	#NULL!	#NULL!	#NULL!	#NULL!	1	0	0	#NULL!	#NULL!	#NULL!	#NULL!	#NULL!	#NULL!	#NULL!	#NULL!	#NULL!	#NULL!	#NULL!	#NULL!	#NULL!	#NULL!	#NULL!	#NULL!	#NULL!	#NULL!	#NULL!	#NULL!	#NULL!	#NULL!	#NULL!	#NULL!	#NULL!	#NULL!	#NULL!	0
58	0	6	0	1	0	0	0	0	0	1	1	0	1	0	0	0	0	0	0	0	1	125	80	60	98	176	110	31.6	0	7.5	213	4.9	89	16	13	1.4	4.3	143	1.26	2.72	1	5.4	6.9	5.7	70	926	23	#NULL!	0
59	0	8	0	0	0	0	0	0	0	0	1	0	0	0	0	0	0	0	0	0	0	165	90	59	58	158	80	23.3	0	3.7	328	4.3	60	4	#NULL!	0.6	6.7	138	1.89	4.32	0.59	4.8	5.7	5.6	25	594	2	#NULL!	0
60	0	9	0	1	#NULL!	#NULL!	#NULL!	#NULL!	#NULL!	#NULL!	#NULL!	#NULL!	#NULL!	#NULL!	#NULL!	#NULL!	#NULL!	#NULL!	0	0	0	#NULL!	#NULL!	#NULL!	#NULL!	#NULL!	#NULL!	#NULL!	#NULL!	#NULL!	#NULL!	#NULL!	#NULL!	#NULL!	#NULL!	#NULL!	#NULL!	#NULL!	#NULL!	#NULL!	#NULL!	#NULL!	#NULL!	#NULL!	#NULL!	#NULL!	#NULL!	#NULL!	0
62	0	14.5	0	1	#NULL!	#NULL!	#NULL!	#NULL!	#NULL!	#NULL!	#NULL!	#NULL!	#NULL!	#NULL!	#NULL!	#NULL!	#NULL!	#NULL!	0	0	0	#NULL!	#NULL!	#NULL!	#NULL!	#NULL!	#NULL!	#NULL!	#NULL!	#NULL!	#NULL!	#NULL!	#NULL!	#NULL!	#NULL!	#NULL!	#NULL!	#NULL!	#NULL!	#NULL!	#NULL!	#NULL!	#NULL!	#NULL!	#NULL!	#NULL!	#NULL!	#NULL!	0
63	1	23.5	1	1	0	0	0	0	0	1	1	0	1	0	0	0	0	0	0	0	0	160	100	116	107	185	113	31.3	1	5.2	132	4.9	112	14	40	2.3	4.6	140	1.68	2.57	1.69	6	8.6	5.9	80	1600	25	#NULL!	0
64	0	17	1	1	#NULL!	#NULL!	#NULL!	#NULL!	#NULL!	#NULL!	#NULL!	#NULL!	#NULL!	#NULL!	#NULL!	#NULL!	#NULL!	#NULL!	#NULL!	#NULL!	#NULL!	#NULL!	#NULL!	#NULL!	#NULL!	#NULL!	#NULL!	#NULL!	#NULL!	#NULL!	#NULL!	#NULL!	#NULL!	#NULL!	#NULL!	#NULL!	#NULL!	#NULL!	#NULL!	#NULL!	#NULL!	#NULL!	#NULL!	#NULL!	#NULL!	#NULL!	#NULL!	#NULL!	1
65	0	14	1	0	0	0	0	0	1	1	0	1	1	0	0	0	0	0	0	0	0	110	70	70	90	167	100	32.3	0	12	419	4.3	74	8	12	4.6	4	140	2.64	1.24	1.15	5.5	2.3	5.7	225	1795	13	#NULL!	0
66	0	14.5	0	0	#NULL!	#NULL!	#NULL!	#NULL!	#NULL!	#NULL!	#NULL!	#NULL!	#NULL!	#NULL!	#NULL!	#NULL!	#NULL!	#NULL!	0	0	0	#NULL!	#NULL!	#NULL!	#NULL!	#NULL!	#NULL!	#NULL!	#NULL!	#NULL!	#NULL!	#NULL!	#NULL!	#NULL!	#NULL!	#NULL!	#NULL!	#NULL!	#NULL!	#NULL!	#NULL!	#NULL!	#NULL!	#NULL!	#NULL!	#NULL!	#NULL!	#NULL!	0
67	0	7	1	1	#NULL!	#NULL!	#NULL!	#NULL!	#NULL!	#NULL!	#NULL!	#NULL!	#NULL!	#NULL!	#NULL!	#NULL!	#NULL!	#NULL!	0	0	0	#NULL!	#NULL!	#NULL!	#NULL!	#NULL!	#NULL!	#NULL!	#NULL!	#NULL!	#NULL!	#NULL!	#NULL!	#NULL!	#NULL!	#NULL!	#NULL!	#NULL!	#NULL!	#NULL!	#NULL!	#NULL!	#NULL!	#NULL!	#NULL!	#NULL!	#NULL!	#NULL!	0
68	1	24.5	1	1	#NULL!	#NULL!	#NULL!	#NULL!	#NULL!	#NULL!	#NULL!	#NULL!	#NULL!	#NULL!	#NULL!	#NULL!	#NULL!	#NULL!	#NULL!	#NULL!	#NULL!	#NULL!	#NULL!	#NULL!	#NULL!	#NULL!	#NULL!	#NULL!	#NULL!	#NULL!	#NULL!	#NULL!	#NULL!	#NULL!	#NULL!	#NULL!	#NULL!	#NULL!	#NULL!	#NULL!	#NULL!	#NULL!	#NULL!	#NULL!	#NULL!	#NULL!	#NULL!	#NULL!	1
69	1	23.5	1	0	0	0	0	0	0	1	1	0	1	0	1	0	0	0	0	0	0	135	70	71	66.5	167	93	23.7	0	7.6	261	4.5	89	10	25	3.8	3.3	142	1.13	1.67	1.76	4.7	4.7	5.4	47	952	9	#NULL!	0
70	0	9	0	0	0	0	0	0	0	1	0	0	1	0	0	1	0	0	0	0	0	180	80	59	50	146	81	23.5	0	8	262	3.9	95	20	173	18.3	4	143	1.53	1.99	1.13	4.4	4.7	5.4	28	706	6	#NULL!	0
72	0	14.5	0	1	#NULL!	#NULL!	#NULL!	#NULL!	#NULL!	#NULL!	#NULL!	#NULL!	#NULL!	#NULL!	#NULL!	#NULL!	#NULL!	#NULL!	0	0	1	#NULL!	#NULL!	#NULL!	#NULL!	#NULL!	#NULL!	#NULL!	#NULL!	#NULL!	#NULL!	#NULL!	#NULL!	#NULL!	#NULL!	#NULL!	#NULL!	#NULL!	#NULL!	#NULL!	#NULL!	#NULL!	#NULL!	#NULL!	#NULL!	#NULL!	#NULL!	#NULL!	0
73	0	6	0	1	0	0	0	0	0	1	0	0	1	0	0	0	0	1	0	0	0	125	80	58	89	174	100	29.1	0	6.5	245	4.6	74	11	4	0.7	5.7	143	1.5	3.58	2.62	5	6.4	5.6	52	779	9	#NULL!	0
74	0	8	0	0	#NULL!	#NULL!	#NULL!	#NULL!	#NULL!	#NULL!	#NULL!	#NULL!	#NULL!	#NULL!	#NULL!	#NULL!	#NULL!	#NULL!	0	0	0	#NULL!	#NULL!	#NULL!	#NULL!	#NULL!	#NULL!	#NULL!	#NULL!	#NULL!	#NULL!	#NULL!	#NULL!	#NULL!	#NULL!	#NULL!	#NULL!	#NULL!	#NULL!	#NULL!	#NULL!	#NULL!	#NULL!	#NULL!	#NULL!	#NULL!	#NULL!	#NULL!	0
75	0	10.5	0	1	0	0	0	0	0	1	1	0	1	0	0	0	0	0	0	0	0	120	70	63	100	180	112	30.9	0	6.9	182	4.3	95	8	55	1.1	4.1	142	1.05	2.64	1.54	5.8	4.3	5.9	61	843	14	#NULL!	0
76	1	25.5	1	1	#NULL!	#NULL!	#NULL!	#NULL!	#NULL!	#NULL!	#NULL!	#NULL!	#NULL!	#NULL!	#NULL!	#NULL!	#NULL!	#NULL!	0	0	1	#NULL!	#NULL!	#NULL!	#NULL!	#NULL!	#NULL!	#NULL!	#NULL!	#NULL!	#NULL!	#NULL!	#NULL!	#NULL!	#NULL!	#NULL!	#NULL!	#NULL!	#NULL!	#NULL!	#NULL!	#NULL!	#NULL!	#NULL!	#NULL!	#NULL!	#NULL!	#NULL!	0
77	0	3	0	1	#NULL!	#NULL!	#NULL!	#NULL!	#NULL!	#NULL!	#NULL!	#NULL!	#NULL!	#NULL!	#NULL!	#NULL!	#NULL!	#NULL!	0	0	1	#NULL!	#NULL!	#NULL!	#NULL!	#NULL!	#NULL!	#NULL!	#NULL!	#NULL!	#NULL!	#NULL!	#NULL!	#NULL!	#NULL!	#NULL!	#NULL!	#NULL!	#NULL!	#NULL!	#NULL!	#NULL!	#NULL!	#NULL!	#NULL!	#NULL!	#NULL!	#NULL!	0
78	0	14	1	1	0	0	0	0	0	1	1	1	1	0	0	1	0	0	1	1	0	130	85	77	93	187	105	26.6	0	4.7	159	3.9	89	13	0.6	2.6	3.6	140	0.82	2.06	2.51	12.9	#NULL!	7.9	192	1569	39	#NULL!	0
80	0	11	0	1	0	0	0	0	0	0	0	0	1	0	0	0	0	0	0	0	0	130	80	50	78	179	88	24.2	0	5.2	219	4.2	98	10	8	1.4	5.9	142	1.45	3.96	0.92	5.1	4	5.4	34	496	3	#NULL!	0
81	0	8	0	1	#NULL!	#NULL!	#NULL!	#NULL!	#NULL!	#NULL!	#NULL!	#NULL!	#NULL!	#NULL!	#NULL!	#NULL!	#NULL!	#NULL!	#NULL!	#NULL!	#NULL!	#NULL!	#NULL!	#NULL!	#NULL!	#NULL!	#NULL!	#NULL!	#NULL!	#NULL!	#NULL!	#NULL!	#NULL!	#NULL!	#NULL!	#NULL!	#NULL!	#NULL!	#NULL!	#NULL!	#NULL!	#NULL!	#NULL!	#NULL!	#NULL!	#NULL!	#NULL!	#NULL!	1
82	0	9	0	1	0	0	0	0	0	1	0	0	1	0	0	0	0	0	0	0	1	120	80	65	85.6	177	106	27.1	0	8.5	160	4.3	76	8	9	1.7	5	143	1.09	3.49	0.77	5.2	4.8	5.6	52	706	13	#NULL!	0
83	0	6	0	1	0	0	0	0	0	1	0	0	1	0	0	0	0	0	0	0	0	95	60	75	91	181	100	27.8	0	7	362	4.6	95	6	#NULL!	0.7	4.8	141	1.33	3.23	0.99	5.7	7.7	5.5	66	830	7	#NULL!	0
84	0	16	1	1	0	0	0	0	0	1	0	0	1	0	0	0	0	0	0	0	1	110	80	73	81	170	97	28	0	6.8	204	4.1	90	5	5	0.7	5.8	141	0.78	4.36	2.22	5.1	6.5	5.1	70	892	7	#NULL!	0
85	0	8	0	1	#NULL!	#NULL!	#NULL!	#NULL!	#NULL!	#NULL!	#NULL!	#NULL!	#NULL!	#NULL!	#NULL!	#NULL!	#NULL!	#NULL!	0	0	0	#NULL!	#NULL!	#NULL!	#NULL!	#NULL!	#NULL!	#NULL!	#NULL!	#NULL!	#NULL!	#NULL!	#NULL!	#NULL!	#NULL!	#NULL!	#NULL!	#NULL!	#NULL!	#NULL!	#NULL!	#NULL!	#NULL!	#NULL!	#NULL!	#NULL!	#NULL!	#NULL!	0
87	0	3.5	0	1	#NULL!	#NULL!	#NULL!	#NULL!	#NULL!	#NULL!	#NULL!	#NULL!	#NULL!	#NULL!	#NULL!	#NULL!	#NULL!	#NULL!	0	0	1	#NULL!	#NULL!	#NULL!	#NULL!	#NULL!	#NULL!	#NULL!	#NULL!	#NULL!	#NULL!	#NULL!	#NULL!	#NULL!	#NULL!	#NULL!	#NULL!	#NULL!	#NULL!	#NULL!	#NULL!	#NULL!	#NULL!	#NULL!	#NULL!	#NULL!	#NULL!	#NULL!	0
88	0	8	0	1	0	0	0	0	0	1	1	0	1	0	0	0	0	0	0	0	0	120	80	60	82	181	91	25	0	7	292	4.3	82	4	12	4.4	6.7	143	1.06	5.07	2.39	5.6	5.4	5.6	41	615	3	#NULL!	0
89	0	14.5	0	1	0	1	0	0	0	0	0	0	1	0	0	0	0	0	0	0	0	140	70	58	103	189	116	28.8	0	7.9	171	3.9	103	29	#NULL!	1.8	4.8	142	1.41	2.99	0.82	5.6	4.4	6.6	80	1079	24	#NULL!	0
90	0	8	0	1	0	0	0	0	0	1	0	0	1	0	0	0	0	0	0	0	0	130	70	50	93.5	194	103	24.7	0	5.2	125	4.4	101	5	18	1.1	4.8	143	1.94	2.51	1.03	5.7	7.6	6.1	26	709	8	#NULL!	0
91	0	14.5	0	1	#NULL!	#NULL!	#NULL!	#NULL!	#NULL!	#NULL!	#NULL!	#NULL!	#NULL!	#NULL!	#NULL!	#NULL!	#NULL!	#NULL!	0	0	0	#NULL!	#NULL!	#NULL!	#NULL!	#NULL!	#NULL!	#NULL!	#NULL!	#NULL!	#NULL!	#NULL!	#NULL!	#NULL!	#NULL!	#NULL!	#NULL!	#NULL!	#NULL!	#NULL!	#NULL!	#NULL!	#NULL!	#NULL!	#NULL!	#NULL!	#NULL!	#NULL!	0
92	0	8	0	1	0	0	0	0	0	1	0	0	1	0	0	0	0	0	0	0	0	160	70	58	96	183	104	28.7	0	6.1	235	4	82	4	10	0.6	4.9	140	1.4	2.98	1.03	5.5	5.2	5.5	44	650	10	#NULL!	0
93	0	14.5	0	1	#NULL!	#NULL!	#NULL!	#NULL!	#NULL!	#NULL!	#NULL!	#NULL!	#NULL!	#NULL!	#NULL!	#NULL!	#NULL!	#NULL!	#NULL!	#NULL!	#NULL!	#NULL!	#NULL!	#NULL!	#NULL!	#NULL!	#NULL!	#NULL!	#NULL!	#NULL!	#NULL!	#NULL!	#NULL!	#NULL!	#NULL!	#NULL!	#NULL!	#NULL!	#NULL!	#NULL!	#NULL!	#NULL!	#NULL!	#NULL!	#NULL!	#NULL!	#NULL!	#NULL!	1
94	0	5	1	1	#NULL!	#NULL!	#NULL!	#NULL!	#NULL!	#NULL!	#NULL!	#NULL!	#NULL!	#NULL!	#NULL!	#NULL!	#NULL!	#NULL!	0	0	0	#NULL!	#NULL!	#NULL!	#NULL!	#NULL!	#NULL!	#NULL!	#NULL!	#NULL!	#NULL!	#NULL!	#NULL!	#NULL!	#NULL!	#NULL!	#NULL!	#NULL!	#NULL!	#NULL!	#NULL!	#NULL!	#NULL!	#NULL!	#NULL!	#NULL!	#NULL!	#NULL!	0
95	0	14.5	0	1	0	0	0	0	0	1	1	0	1	0	0	0	0	0	0	0	0	130	80	60	80	182	97	24.2	0	5.2	240	4.3	94	8	3	1.8	4.4	141	1.7	2.29	1.51	5.1	4.8	5.6	42	722	5	#NULL!	0
96	0	14.5	0	1	0	0	0	0	0	0	0	0	0	0	0	0	0	0	0	0	0	120	80	57	87	173	108	29.1	0	5.2	276	4.4	96	8	6	0.9	5.9	142	1.03	4.11	1.78	4.8	5.4	5.4	75	949	13	#NULL!	0
97	0	8	0	1	#NULL!	#NULL!	#NULL!	#NULL!	#NULL!	#NULL!	#NULL!	#NULL!	#NULL!	#NULL!	#NULL!	#NULL!	#NULL!	#NULL!	#NULL!	#NULL!	#NULL!	#NULL!	#NULL!	#NULL!	#NULL!	#NULL!	#NULL!	#NULL!	#NULL!	#NULL!	#NULL!	#NULL!	#NULL!	#NULL!	#NULL!	#NULL!	#NULL!	#NULL!	#NULL!	#NULL!	#NULL!	#NULL!	#NULL!	#NULL!	#NULL!	#NULL!	#NULL!	#NULL!	1
99	1	26.5	1	1	#NULL!	#NULL!	#NULL!	#NULL!	#NULL!	#NULL!	#NULL!	#NULL!	#NULL!	#NULL!	#NULL!	#NULL!	#NULL!	#NULL!	#NULL!	#NULL!	#NULL!	#NULL!	#NULL!	#NULL!	#NULL!	#NULL!	#NULL!	#NULL!	#NULL!	#NULL!	#NULL!	#NULL!	#NULL!	#NULL!	#NULL!	#NULL!	#NULL!	#NULL!	#NULL!	#NULL!	#NULL!	#NULL!	#NULL!	#NULL!	#NULL!	#NULL!	#NULL!	#NULL!	0
100	0	8	0	1	0	0	0	0	0	1	0	0	1	0	0	0	0	0	0	0	1	130	70	65	81	176	94	26.1	0	8.2	284	4.4	87	10	7	1.4	4.3	141	1.27	2.61	1.74	6.1	4.7	5.9	116	1247	15	#NULL!	0
101	0	19.5	0	1	1	0	0	0	0	1	1	0	1	0	0	0	0	0	0	0	0	135	70	53	61	170	92	21.2	0	5.9	222	4.5	83	38	129	10.5	3.9	141	1.73	1.86	1.03	5.1	7.3	5.6	29	638	5	#NULL!	0
102	0	3	0	0	0	0	0	0	0	1	0	1	1	0	0	0	0	1	0	0	1	130	70	60	83	168	111	29.4	0	6.9	224	4.5	109	4	12	1.8	5	142	1.22	2.84	2.75	5.6	5.4	5.8	#NULL!	#NULL!	#NULL!	#NULL!	0
103	1	26.5	1	1	1	0	0	0	0	1	0	0	1	0	0	0	0	0	0	0	0	170	70	69	114.5	173	123	38.1	0	6.9	206	4.4	97	12	7	1.5	3.7	141	0.94	2.24	1.54	6.7	7.9	5.4	150	1829	32	#NULL!	0
104	0	12.5	0	1	0	0	0	0	0	0	0	0	1	0	0	0	0	0	0	0	0	110	80	73	106.2	185	90	31	0	4	219	4.2	109	7	2	0.6	5.1	142	0.77	3.85	1.02	4.7	3.8	4.9	33	484	15	#NULL!	0
105	0	14.5	0	1	0	1	0	0	0	0	1	0	1	0	0	0	0	0	0	0	0	120	80	58	85	182	93	25.7	0	5.3	222	4.4	96	8	9	0.6	4	141	1.47	2.2	1.23	5.6	7.3	5.4	74	804	13	#NULL!	0
106	1	22.5	0	1	0	0	0	0	0	0	1	0	1	0	0	0	0	0	0	0	1	120	60	60	80	178	98	25.2	0	6.7	252	4.5	112	13	58	2.6	3.3	142	1.57	1.6	0.65	6.1	7.3	5.8	58	988	16	#NULL!	0
107	0	10.5	0	1	#NULL!	#NULL!	#NULL!	#NULL!	#NULL!	#NULL!	#NULL!	#NULL!	#NULL!	#NULL!	#NULL!	#NULL!	#NULL!	#NULL!	0	0	0	#NULL!	#NULL!	#NULL!	#NULL!	#NULL!	#NULL!	#NULL!	#NULL!	#NULL!	#NULL!	#NULL!	#NULL!	#NULL!	#NULL!	#NULL!	#NULL!	#NULL!	#NULL!	#NULL!	#NULL!	#NULL!	#NULL!	#NULL!	#NULL!	#NULL!	#NULL!	#NULL!	0
108	0	13	1	1	0	0	0	0	0	1	0	0	1	0	0	0	0	0	0	0	0	125	80	54	90	175	99	29.4	0	6.1	246	4.5	81	10	6	0.6	4.5	145	1.8	2.47	0.61	5.6	6.6	5.5	39	661	6	#NULL!	0
109	0	9	0	1	0	0	0	0	0	1	1	0	1	0	0	0	0	0	0	0	0	120	70	47	82	175	101	26.8	0	14.2	258	4.2	92	8	45	0.8	4.8	143	1.27	2.8	1.95	4.8	6.9	5.6	95	1432	35	#NULL!	0
110	1	29.5	1	1	#NULL!	#NULL!	#NULL!	#NULL!	#NULL!	#NULL!	#NULL!	#NULL!	#NULL!	#NULL!	#NULL!	#NULL!	#NULL!	#NULL!	#NULL!	#NULL!	#NULL!	#NULL!	#NULL!	#NULL!	#NULL!	#NULL!	#NULL!	#NULL!	#NULL!	#NULL!	#NULL!	#NULL!	#NULL!	#NULL!	#NULL!	#NULL!	#NULL!	#NULL!	#NULL!	#NULL!	#NULL!	#NULL!	#NULL!	#NULL!	#NULL!	#NULL!	#NULL!	#NULL!	0
111	0	20.5	0	1	#NULL!	#NULL!	#NULL!	#NULL!	#NULL!	#NULL!	#NULL!	#NULL!	#NULL!	#NULL!	#NULL!	#NULL!	#NULL!	#NULL!	1	1	0	#NULL!	#NULL!	#NULL!	#NULL!	#NULL!	#NULL!	#NULL!	#NULL!	#NULL!	#NULL!	#NULL!	#NULL!	#NULL!	#NULL!	#NULL!	#NULL!	#NULL!	#NULL!	#NULL!	#NULL!	#NULL!	#NULL!	#NULL!	#NULL!	#NULL!	#NULL!	#NULL!	0
112	0	3	0	1	0	0	0	0	0	1	1	0	1	1	0	0	0	0	0	0	0	120	80	70	88	180	100	27.2	0	7.2	212	4.6	93	5	4	4.1	4	142	1.42	2.08	1.58	5.4	6.3	5.5	82	967	18	#NULL!	0
113	0	21.5	1	1	0	1	0	0	0	1	0	0	1	0	0	0	0	0	0	0	0	125	75	55	88	172	110	29.7	0	5.8	176	4.2	68	4	4	3.9	4.2	141	0.97	2.82	1.71	5.9	10.5	6.1	50	622	11	#NULL!	0
114	0	14	1	1	#NULL!	#NULL!	#NULL!	#NULL!	#NULL!	#NULL!	#NULL!	#NULL!	#NULL!	#NULL!	#NULL!	#NULL!	#NULL!	#NULL!	0	0	1	#NULL!	#NULL!	#NULL!	#NULL!	#NULL!	#NULL!	#NULL!	#NULL!	#NULL!	#NULL!	#NULL!	#NULL!	#NULL!	#NULL!	#NULL!	#NULL!	#NULL!	#NULL!	#NULL!	#NULL!	#NULL!	#NULL!	#NULL!	#NULL!	#NULL!	#NULL!	#NULL!	0
115	0	20	1	1	0	0	0	0	0	1	0	0	1	1	0	0	0	0	0	0	0	110	70	61	88	183	99	26.3	0	5	194	4.3	99	8	22	1.1	3.8	143	1.15	2.19	1.24	5.3	5.4	5.9	108	994	8	#NULL!	0
116	1	28	1	1	1	0	0	0	0	0	1	0	1	0	0	0	0	0	0	0	0	190	90	64	75.2	173	94	25.1	0	9	208	4.4	114	19	43	0.6	3.8	144	1	2.39	1.33	6.4	7.8	5.8	131	1367	12	#NULL!	0
117	0	12	1	1	#NULL!	#NULL!	#NULL!	#NULL!	#NULL!	#NULL!	#NULL!	#NULL!	#NULL!	#NULL!	#NULL!	#NULL!	#NULL!	#NULL!	1	1	1	#NULL!	#NULL!	#NULL!	#NULL!	#NULL!	#NULL!	#NULL!	#NULL!	#NULL!	#NULL!	#NULL!	#NULL!	#NULL!	#NULL!	#NULL!	#NULL!	#NULL!	#NULL!	#NULL!	#NULL!	#NULL!	#NULL!	#NULL!	#NULL!	#NULL!	#NULL!	#NULL!	0
118	0	8	0	1	0	0	0	0	0	1	0	0	0	0	0	0	0	0	1	1	0	120	80	75	70	173	94	23.4	0	10.5	228	4.9	219	55	65	5.5	4.6	142	1.28	3	0.97	8.5	#NULL!	6.6	95	1630	23	#NULL!	0
119	1	38	1	1	#NULL!	#NULL!	#NULL!	#NULL!	#NULL!	#NULL!	#NULL!	#NULL!	#NULL!	#NULL!	#NULL!	#NULL!	#NULL!	#NULL!	0	0	0	#NULL!	#NULL!	#NULL!	#NULL!	#NULL!	#NULL!	#NULL!	#NULL!	#NULL!	#NULL!	#NULL!	#NULL!	#NULL!	#NULL!	#NULL!	#NULL!	#NULL!	#NULL!	#NULL!	#NULL!	#NULL!	#NULL!	#NULL!	#NULL!	#NULL!	#NULL!	#NULL!	0
120	0	16.5	1	1	0	0	0	0	0	1	1	0	1	0	0	0	0	0	0	0	0	90	60	55	73.5	180	89	22.5	0	5.1	204	4.1	72	7	3	0.6	4.5	141	1.69	2.57	0.73	6	4.2	5.4	33	698	5	#NULL!	0
121	0	4	0	0	0	0	0	0	0	0	1	0	1	0	0	1	0	0	0	0	0	130	85	79	73	166	92	26.5	0	8.8	328	4.3	86	15	27	1.5	4.1	140	1.54	2.16	1.18	6.2	5.8	5.8	110	1096	11	#NULL!	0
123	0	14.5	0	1	0	0	0	0	0	1	1	0	1	1	0	0	0	0	0	0	0	165	90	79	99	185	112	28.9	0	8.3	181	4.4	131	18	52	2	4.4	143	0.92	2.61	3.68	6.6	9.8	5.9	243	2274	64	#NULL!	0
124	0	8	0	1	0	0	0	0	0	1	1	0	1	0	0	0	0	0	0	0	1	85	60	91	78	190	89	21.6	0	7.5	200	3.7	102	13	7	54	3.6	142	1.03	1.88	1.23	6	6.6	5.7	62	1511	18	#NULL!	0
125	1	27.5	1	1	0	0	0	0	0	1	1	0	1	0	0	0	0	0	0	0	0	140	90	76	95.5	178	115	30	0	6.7	231	4.2	96	6	#NULL!	5.5	3.9	142	1.13	2.06	0.64	6.9	14.4	6.8	196	2082	77	#NULL!	0
126	0	14.5	0	1	0	0	0	0	0	1	1	0	1	0	0	0	0	0	0	0	0	125	90	61	90	178	98	28.4	0	6.3	209	4.8	120	9	11	1	3.3	143	1.29	1.69	1.05	5.5	6.3	5.6	69	709	6	#NULL!	0
127	0	6	0	1	0	0	0	0	0	1	0	0	1	1	0	0	0	0	0	0	0	110	75	66	97	177	104	31	0	8.3	187	3.9	89	6	6	0.8	3.9	141	1.39	2.25	1.18	5.6	4.8	5.6	87	950	8	#NULL!	0
128	0	11	1	1	0	1	0	0	0	1	1	0	1	0	0	0	1	0	0	0	0	120	80	86	93.4	178	101	29.4	1	4.8	207	4.3	97	12	202	1.1	3.9	139	1.3	2.34	1.42	5.9	6.2	5.5	53	648	6	#NULL!	0
129	0	12	1	1	0	0	0	0	0	1	1	0	1	0	0	0	0	0	0	0	0	120	70	60	72.8	177	93	23	0	7.6	183	4.1	102	8	#NULL!	1.3	4.9	142	1.85	2.73	0.92	5.2	5.2	5.1	48	800	10	#NULL!	0
131	0	9	0	0	#NULL!	#NULL!	#NULL!	#NULL!	#NULL!	#NULL!	#NULL!	#NULL!	#NULL!	#NULL!	#NULL!	#NULL!	#NULL!	#NULL!	0	0	0	#NULL!	#NULL!	#NULL!	#NULL!	#NULL!	#NULL!	#NULL!	#NULL!	#NULL!	#NULL!	#NULL!	#NULL!	#NULL!	#NULL!	#NULL!	#NULL!	#NULL!	#NULL!	#NULL!	#NULL!	#NULL!	#NULL!	#NULL!	#NULL!	#NULL!	#NULL!	#NULL!	0
132	0	19.5	1	1	0	0	0	0	0	1	1	0	1	0	0	0	0	0	0	0	0	160	80	60	87	179	107	27.2	0	7.3	216	4	71	6	7	0.6	3.8	142	0.98	2.38	1.41	6.8	11.8	6.2	192	1638	46	#NULL!	0
133	0	9	0	0	0	1	0	0	0	0	1	0	1	0	0	1	0	0	1	0	0	140	70	119	60.2	161	86	23.1	0	8	202	3.7	76	14	3	0.7	5.4	138	3.4	1.72	0.84	6.1	19.5	6.2	42	668	8	#NULL!	0
134	0	8	0	0	0	0	0	0	0	1	1	1	1	0	0	0	0	1	0	0	1	165	85	67	80	157	109	32.5	0	8.8	307	4.3	68	5	8	4.1	3.8	141	0.92	1.9	3.39	6.8	12.4	6.2	228	1770	19	#NULL!	0
135	0	6	0	1	#NULL!	#NULL!	#NULL!	#NULL!	#NULL!	#NULL!	#NULL!	#NULL!	#NULL!	#NULL!	#NULL!	#NULL!	#NULL!	#NULL!	0	0	0	#NULL!	#NULL!	#NULL!	#NULL!	#NULL!	#NULL!	#NULL!	#NULL!	#NULL!	#NULL!	#NULL!	#NULL!	#NULL!	#NULL!	#NULL!	#NULL!	#NULL!	#NULL!	#NULL!	#NULL!	#NULL!	#NULL!	#NULL!	#NULL!	#NULL!	#NULL!	#NULL!	0
136	0	4	0	0	0	0	0	0	0	1	0	0	1	0	0	0	0	0	0	0	0	130	80	58	80	161	106	30.9	0	5	270	4.7	74	6	10	7.4	4.1	143	1.72	2.1	0.74	4.8	3.2	5.4	57	672	10	#NULL!	0
137	1	24.5	1	0	#NULL!	#NULL!	#NULL!	#NULL!	#NULL!	#NULL!	#NULL!	#NULL!	#NULL!	#NULL!	#NULL!	#NULL!	#NULL!	#NULL!	0	0	0	#NULL!	#NULL!	#NULL!	#NULL!	#NULL!	#NULL!	#NULL!	#NULL!	#NULL!	#NULL!	#NULL!	#NULL!	#NULL!	#NULL!	#NULL!	#NULL!	#NULL!	#NULL!	#NULL!	#NULL!	#NULL!	#NULL!	#NULL!	#NULL!	#NULL!	#NULL!	#NULL!	0
138	1	24.5	0	1	0	0	0	0	0	1	1	0	1	0	0	0	0	0	0	0	0	130	70	73	84	182	99	25.4	0	10.8	182	4.4	80	19	19	10.5	2.9	142	1.42	1.26	0.89	6.4	5.4	6.2	140	956	21	#NULL!	0
139	0	11	0	0	0	0	0	0	0	1	1	0	1	0	0	1	0	1	0	0	0	140	70	52	73.5	168	87	25.9	0	7.8	335	4.2	84	15	14	0.6	4	141	1.63	2.23	0.74	5	5.1	5.7	39	912	8	#NULL!	0
140	0	10.5	0	1	#NULL!	#NULL!	#NULL!	#NULL!	#NULL!	#NULL!	#NULL!	#NULL!	#NULL!	#NULL!	#NULL!	#NULL!	#NULL!	#NULL!	0	0	0	#NULL!	#NULL!	#NULL!	#NULL!	#NULL!	#NULL!	#NULL!	#NULL!	#NULL!	#NULL!	#NULL!	#NULL!	#NULL!	#NULL!	#NULL!	#NULL!	#NULL!	#NULL!	#NULL!	#NULL!	#NULL!	#NULL!	#NULL!	#NULL!	#NULL!	#NULL!	#NULL!	0
141	1	24.5	1	1	#NULL!	#NULL!	#NULL!	#NULL!	#NULL!	#NULL!	#NULL!	#NULL!	#NULL!	#NULL!	#NULL!	#NULL!	#NULL!	#NULL!	#NULL!	#NULL!	#NULL!	#NULL!	#NULL!	#NULL!	#NULL!	#NULL!	#NULL!	#NULL!	#NULL!	#NULL!	#NULL!	#NULL!	#NULL!	#NULL!	#NULL!	#NULL!	#NULL!	#NULL!	#NULL!	#NULL!	#NULL!	#NULL!	#NULL!	#NULL!	#NULL!	#NULL!	#NULL!	#NULL!	1
142	0	13	1	1	0	0	0	0	0	1	1	0	1	0	0	0	0	0	0	0	1	150	80	49	84.6	185	101	24.5	0	10.4	250	4	77	6	9	0.6	3.5	142	1.08	2.11	0.92	6	6.1	5.7	110	1167	31	#NULL!	0
143	0	8	0	1	0	0	0	0	0	1	0	0	1	0	0	0	0	0	0	0	0	135	80	66	83	180	99	25.6	0	6.3	257	4.3	108	13	10	3.9	3.5	139	1.43	1.84	0.73	5.1	5.8	5.4	66	820	7	#NULL!	0
144	0	16	1	0	0	0	0	0	0	1	1	1	1	0	0	0	0	1	0	0	1	160	90	56	56.4	164	78	20.8	0	10.8	335	4.1	52	8	10	0.6	3.9	146	1.79	1.88	0.89	5.4	6.3	5.7	52	890	6	#NULL!	0
145	0	9	0	1	#NULL!	#NULL!	#NULL!	#NULL!	#NULL!	#NULL!	#NULL!	#NULL!	#NULL!	#NULL!	#NULL!	#NULL!	#NULL!	#NULL!	0	0	1	#NULL!	#NULL!	#NULL!	#NULL!	#NULL!	#NULL!	#NULL!	#NULL!	#NULL!	#NULL!	#NULL!	#NULL!	#NULL!	#NULL!	#NULL!	#NULL!	#NULL!	#NULL!	#NULL!	#NULL!	#NULL!	#NULL!	#NULL!	#NULL!	#NULL!	#NULL!	#NULL!	0
146	0	5	1	1	0	0	0	0	0	1	1	1	1	0	0	0	0	0	0	0	0	140	80	59	85	177	97	27.1	0	6.4	179	4.2	93	7	6	2.6	3.1	145	0.91	2.02	0.74	7.8	8.7	6.1	100	1077	17	#NULL!	0
147	0	17	1	1	0	0	0	0	0	1	1	0	1	0	0	0	0	0	0	0	0	135	70	86	79.6	180	105	24.4	0	7.2	321	4.4	85	7	26	0.6	3.8	143	1.49	1.97	1.01	6.9	7.5	6.5	82	1062	21	#NULL!	0
148	0	20.5	0	1	0	0	0	0	0	0	1	0	1	0	0	0	0	0	0	0	0	140	80	69	85	173	104	28.4	0	5.5	224	4.6	92	5	7	0.6	6.1	142	1.17	4.61	1.28	5.8	3.5	5.6	79	1207	18	#NULL!	0
149	1	34	1	1	0	0	0	0	0	1	0	0	1	0	0	0	0	1	1	1	1	120	70	73	81	177	89	25.9	0	8.4	256	4.6	69	10	10	1.6	4.6	144	0.9	2.96	2.42	16.6	28	11.8	49	785	19	#NULL!	0
150	0	20.5	0	1	#NULL!	#NULL!	#NULL!	#NULL!	#NULL!	#NULL!	#NULL!	#NULL!	#NULL!	#NULL!	#NULL!	#NULL!	#NULL!	#NULL!	0	0	0	#NULL!	#NULL!	#NULL!	#NULL!	#NULL!	#NULL!	#NULL!	#NULL!	#NULL!	#NULL!	#NULL!	#NULL!	#NULL!	#NULL!	#NULL!	#NULL!	#NULL!	#NULL!	#NULL!	#NULL!	#NULL!	#NULL!	#NULL!	#NULL!	#NULL!	#NULL!	#NULL!	0
151	0	8	0	0	0	0	0	0	0	1	0	0	1	0	0	0	0	0	0	0	0	140	80	63	67	156	90	27.5	0	7.5	#NULL!	4	69	4	4	1.7	5	145	1.98	2.68	0.85	4.9	6.3	5.6	61	924	6	#NULL!	0
152	0	8	0	1	0	0	0	0	0	1	0	0	1	0	0	0	0	0	0	0	1	120	70	60	101	181	107	30.8	0	8.4	260	4.3	77	4	8	4.8	3.9	142	1.16	2.16	1.18	6.2	8.3	5.3	149	1203	22	#NULL!	0
153	0	8	0	0	0	0	0	0	0	1	0	0	1	0	0	0	0	1	0	0	0	135	75	75	71	171	94	24.3	0	4	209	4.4	80	4	14	4.2	6.3	145	1.91	3.28	4.41	5.2	#NULL!	6.1	45	813	9	#NULL!	0
154	0	8	0	0	#NULL!	#NULL!	#NULL!	#NULL!	#NULL!	#NULL!	#NULL!	#NULL!	#NULL!	#NULL!	#NULL!	#NULL!	#NULL!	#NULL!	0	0	0	#NULL!	#NULL!	#NULL!	#NULL!	#NULL!	#NULL!	#NULL!	#NULL!	#NULL!	#NULL!	#NULL!	#NULL!	#NULL!	#NULL!	#NULL!	#NULL!	#NULL!	#NULL!	#NULL!	#NULL!	#NULL!	#NULL!	#NULL!	#NULL!	#NULL!	#NULL!	#NULL!	0
155	0	21.5	1	1	#NULL!	#NULL!	#NULL!	#NULL!	#NULL!	#NULL!	#NULL!	#NULL!	#NULL!	#NULL!	#NULL!	#NULL!	#NULL!	#NULL!	1	1	0	#NULL!	#NULL!	#NULL!	#NULL!	#NULL!	#NULL!	#NULL!	#NULL!	#NULL!	#NULL!	#NULL!	#NULL!	#NULL!	#NULL!	#NULL!	#NULL!	#NULL!	#NULL!	#NULL!	#NULL!	#NULL!	#NULL!	#NULL!	#NULL!	#NULL!	#NULL!	#NULL!	0
156	0	14.5	0	1	0	0	0	0	0	1	0	0	1	0	0	0	0	1	0	0	0	120	80	57	92	183	106	27.5	0	5.4	212	4.1	89	4	4	2.5	4.8	142	1.17	2.89	2.3	5.4	5.7	4.9	55	803	4	#NULL!	0
157	0	14	1	1	0	1	0	0	0	1	1	0	1	0	0	1	0	0	0	0	0	180	80	48	94.4	185	106	27.5	0	5.5	186	4.2	145	15	53	0.9	4.9	143	1.13	3.42	1.24	5.4	6.7	6	49	974	#NULL!	#NULL!	0
158	1	31	1	1	#NULL!	#NULL!	#NULL!	#NULL!	#NULL!	#NULL!	#NULL!	#NULL!	#NULL!	#NULL!	#NULL!	#NULL!	#NULL!	#NULL!	0	0	0	#NULL!	#NULL!	#NULL!	#NULL!	#NULL!	#NULL!	#NULL!	#NULL!	#NULL!	#NULL!	#NULL!	#NULL!	#NULL!	#NULL!	#NULL!	#NULL!	#NULL!	#NULL!	#NULL!	#NULL!	#NULL!	#NULL!	#NULL!	#NULL!	#NULL!	#NULL!	#NULL!	0
159	0	10	0	0	#NULL!	#NULL!	#NULL!	#NULL!	#NULL!	#NULL!	#NULL!	#NULL!	#NULL!	#NULL!	#NULL!	#NULL!	#NULL!	#NULL!	0	0	0	#NULL!	#NULL!	#NULL!	#NULL!	#NULL!	#NULL!	#NULL!	#NULL!	#NULL!	#NULL!	#NULL!	#NULL!	#NULL!	#NULL!	#NULL!	#NULL!	#NULL!	#NULL!	#NULL!	#NULL!	#NULL!	#NULL!	#NULL!	#NULL!	#NULL!	#NULL!	#NULL!	0
160	0	12	0	1	0	0	0	0	0	0	0	0	0	0	0	0	0	0	0	0	1	135	70	53	72.6	170	90	24.9	0	7.8	356	4.4	92	4	9	4.9	6.7	144	1.34	4.53	1.72	5.2	4.1	5.6	58	823	9	#NULL!	0
162	0	10.5	0	1	#NULL!	#NULL!	#NULL!	#NULL!	#NULL!	#NULL!	#NULL!	#NULL!	#NULL!	#NULL!	#NULL!	#NULL!	#NULL!	#NULL!	0	0	0	#NULL!	#NULL!	#NULL!	#NULL!	#NULL!	#NULL!	#NULL!	#NULL!	#NULL!	#NULL!	#NULL!	#NULL!	#NULL!	#NULL!	#NULL!	#NULL!	#NULL!	#NULL!	#NULL!	#NULL!	#NULL!	#NULL!	#NULL!	#NULL!	#NULL!	#NULL!	#NULL!	0
163	0	5	0	1	#NULL!	#NULL!	#NULL!	#NULL!	#NULL!	#NULL!	#NULL!	#NULL!	#NULL!	#NULL!	#NULL!	#NULL!	#NULL!	#NULL!	0	0	0	#NULL!	#NULL!	#NULL!	#NULL!	#NULL!	#NULL!	#NULL!	#NULL!	#NULL!	#NULL!	#NULL!	#NULL!	#NULL!	#NULL!	#NULL!	#NULL!	#NULL!	#NULL!	#NULL!	#NULL!	#NULL!	#NULL!	#NULL!	#NULL!	#NULL!	#NULL!	#NULL!	0
164	0	3	0	1	0	0	0	0	0	1	0	0	0	0	0	0	0	0	0	0	1	130	70	66	80	182	94	24.2	0	9.4	206	4.2	91	6	5	4.1	5.6	139	1.55	3.32	2	6.5	13.6	6.3	28	570	2	#NULL!	0
165	0	4	0	1	0	0	0	0	0	1	1	1	1	0	0	0	0	0	0	0	0	135	80	65	108	190	109	29.9	0	6.8	242	4.1	96	19	26	1.3	4	144	1.09	2.37	1.17	5.4	4.3	5.8	83	1064	11	#NULL!	0
166	0	15.5	1	1	#NULL!	#NULL!	#NULL!	#NULL!	#NULL!	#NULL!	#NULL!	#NULL!	#NULL!	#NULL!	#NULL!	#NULL!	#NULL!	#NULL!	0	0	0	#NULL!	#NULL!	#NULL!	#NULL!	#NULL!	#NULL!	#NULL!	#NULL!	#NULL!	#NULL!	#NULL!	#NULL!	#NULL!	#NULL!	#NULL!	#NULL!	#NULL!	#NULL!	#NULL!	#NULL!	#NULL!	#NULL!	#NULL!	#NULL!	#NULL!	#NULL!	#NULL!	0
167	0	4	0	1	#NULL!	#NULL!	#NULL!	#NULL!	#NULL!	#NULL!	#NULL!	#NULL!	#NULL!	#NULL!	#NULL!	#NULL!	#NULL!	#NULL!	0	0	0	#NULL!	#NULL!	#NULL!	#NULL!	#NULL!	#NULL!	#NULL!	#NULL!	#NULL!	#NULL!	#NULL!	#NULL!	#NULL!	#NULL!	#NULL!	#NULL!	#NULL!	#NULL!	#NULL!	#NULL!	#NULL!	#NULL!	#NULL!	#NULL!	#NULL!	#NULL!	#NULL!	0
168	0	9	0	0	0	0	0	0	0	1	1	1	1	0	0	0	0	1	1	1	0	130	75	64	83.5	165	105	30.5	0	5.2	239	4.6	65	4	4	0.9	5.3	142	1.37	3.33	1.96	6	#NULL!	6.1	51	870	8	#NULL!	0
169	0	14.5	0	1	#NULL!	#NULL!	#NULL!	#NULL!	#NULL!	#NULL!	#NULL!	#NULL!	#NULL!	#NULL!	#NULL!	#NULL!	#NULL!	#NULL!	0	0	0	#NULL!	#NULL!	#NULL!	#NULL!	#NULL!	#NULL!	#NULL!	#NULL!	#NULL!	#NULL!	#NULL!	#NULL!	#NULL!	#NULL!	#NULL!	#NULL!	#NULL!	#NULL!	#NULL!	#NULL!	#NULL!	#NULL!	#NULL!	#NULL!	#NULL!	#NULL!	#NULL!	0
170	0	7	1	1	0	0	0	0	0	1	0	0	1	0	0	0	0	0	0	0	0	130	70	58	75	180	94	23.1	0	5.2	187	4.3	80	6	2	0.7	2.8	144	0.96	1.44	1.27	5.6	6.8	5.5	60	970	15	#NULL!	0
171	0	20.5	0	1	0	0	0	0	0	1	1	0	1	0	0	0	0	0	0	0	0	140	90	60	123	187	116	35.2	0	5.4	168	4.2	102	8	8	0.6	3.7	141	1.14	2	1.49	6.3	8	5.6	91	1130	24	#NULL!	0
172	1	29.5	1	1	0	1	0	0	0	1	1	0	1	0	0	0	0	0	0	0	0	155	70	48	83	179	96	25.9	0	8.1	184	4.6	134	25	149	1.8	3.7	142	1.09	2.13	1.24	5.6	5.8	5.4	51	1018	14	#NULL!	0
173	0	9	1	1	0	0	0	0	0	1	1	1	0	0	0	0	0	1	0	0	0	170	85	52	90	178	106	28.4	0	8.4	306	4.2	82	46	21	0.8	6.9	144	0.98	5.04	2.04	5.7	5.1	5.7	69	816	11	#NULL!	0
174	0	9	0	1	0	0	0	0	0	1	0	0	1	0	0	0	0	0	0	0	0	130	90	60	93	175	103	30.4	0	4.1	161	4.3	90	7	7	1.6	4.7	138	1.3	2.78	1.75	5.4	7.3	4.8	98	1114	30	#NULL!	0
175	0	6	0	1	0	0	0	0	0	1	0	0	1	0	0	0	0	0	0	0	0	110	70	67	94	172	111	31.8	0	7.1	133	4.1	106	16	121	3.4	3.5	143	1.44	1.85	0.9	5.6	4.6	5.4	79	938	5	#NULL!	0
176	0	19	1	1	0	0	0	0	0	1	0	0	1	0	0	0	0	0	0	0	0	170	90	61	115	189	322	11.3	0	4.9	171	4.6	87	11	5	3.9	4.2	143	0.96	2.52	1.4	5.9	8.7	5.8	140	1442	25	#NULL!	0
177	0	14.5	0	1	0	0	0	0	0	0	0	0	1	0	0	0	0	0	0	0	0	135	75	56	86	177	91	27.5	0	6.1	220	4.2	88	11	4	0.6	4.2	140	1.46	2.39	1.28	5.5	4.5	5.6	39	690	7	#NULL!	0
178	0	14.5	0	1	0	0	0	0	0	0	0	0	1	0	0	0	0	0	0	0	0	125	70	60	73	180	82	22.5	0	4.3	238	3.9	85	4	8	0.6	4	141	1.84	2.07	0.64	5.2	4.5	5.4	51	406	4	#NULL!	0
180	1	26.5	1	0	0	0	0	0	0	1	1	0	1	0	0	0	0	0	0	0	0	90	60	75	67.4	163	90	25.2	0	4.6	168	4.5	89	12	18	0.6	4	144	1.76	2.04	0.71	5.5	3.9	5.5	58	694	4	#NULL!	0
181	0	12	1	1	0	0	0	0	0	1	0	0	1	0	0	0	0	0	0	0	0	160	80	62	111.6	184	123	32.8	0	5.8	207	4.1	90	10	30	1.6	4.7	142	1.12	2.97	2.2	6	9.6	5.9	107	1236	26	#NULL!	0
182	0	13	1	1	0	0	0	0	0	1	1	1	1	0	0	0	0	0	0	0	0	150	100	60	102	192	101	27.7	0	6	208	3.8	90	6	2	1.3	4.4	142	1.39	2.83	1.13	5	3.8	5.5	86	999	16	#NULL!	0
183	0	3	0	0	#NULL!	#NULL!	#NULL!	#NULL!	#NULL!	#NULL!	#NULL!	#NULL!	#NULL!	#NULL!	#NULL!	#NULL!	#NULL!	#NULL!	0	0	1	#NULL!	#NULL!	#NULL!	#NULL!	#NULL!	#NULL!	#NULL!	#NULL!	#NULL!	#NULL!	#NULL!	#NULL!	#NULL!	#NULL!	#NULL!	#NULL!	#NULL!	#NULL!	#NULL!	#NULL!	#NULL!	#NULL!	#NULL!	#NULL!	#NULL!	#NULL!	#NULL!	0
184	0	9.5	0	1	0	0	0	0	0	1	1	1	1	0	0	1	0	0	0	0	0	170	100	63	115.5	176	124	37.1	0	4.8	184	3.5	81	9	7	0.6	4.2	142	2.49	1.33	1.54	5.9	7.4	5.7	116	1302	17	#NULL!	0
185	0	9	0	0	#NULL!	#NULL!	#NULL!	#NULL!	#NULL!	#NULL!	#NULL!	#NULL!	#NULL!	#NULL!	#NULL!	#NULL!	#NULL!	#NULL!	0	0	1	#NULL!	#NULL!	#NULL!	#NULL!	#NULL!	#NULL!	#NULL!	#NULL!	#NULL!	#NULL!	#NULL!	#NULL!	#NULL!	#NULL!	#NULL!	#NULL!	#NULL!	#NULL!	#NULL!	#NULL!	#NULL!	#NULL!	#NULL!	#NULL!	#NULL!	#NULL!	#NULL!	0
186	0	18	1	1	0	0	0	0	0	1	1	0	1	1	0	1	0	0	0	0	0	120	80	63	112	180	117	34.6	1	5.6	171	4	90	9	#NULL!	3.1	2.9	142	0.91	1.44	1.56	5	4.5	5.2	116	1178	14	#NULL!	0
187	0	8	0	1	#NULL!	#NULL!	#NULL!	#NULL!	#NULL!	#NULL!	#NULL!	#NULL!	#NULL!	#NULL!	#NULL!	#NULL!	#NULL!	#NULL!	0	0	1	#NULL!	#NULL!	#NULL!	#NULL!	#NULL!	#NULL!	#NULL!	#NULL!	#NULL!	#NULL!	#NULL!	#NULL!	#NULL!	#NULL!	#NULL!	#NULL!	#NULL!	#NULL!	#NULL!	#NULL!	#NULL!	#NULL!	#NULL!	#NULL!	#NULL!	#NULL!	#NULL!	0
189	0	20.5	0	1	0	0	0	0	0	0	0	0	1	0	0	0	0	0	0	0	0	130	80	63	92	182	101	27.8	0	6.9	273	4.4	94	14	10	10.5	3.6	141	1.75	1.49	0.54	5.9	5.1	5.7	78	1098	19	#NULL!	0
190	0	19.5	1	1	0	0	0	0	0	1	0	0	1	0	0	1	0	0	0	0	0	170	100	66	90	181	106	27.5	0	5.6	224	4.1	78	5	#NULL!	7.8	5.6	143	1.74	3.57	0.76	5.9	6	5.2	79	887	14	#NULL!	0
191	0	18.5	0	0	#NULL!	#NULL!	#NULL!	#NULL!	#NULL!	#NULL!	#NULL!	#NULL!	#NULL!	#NULL!	#NULL!	#NULL!	#NULL!	#NULL!	0	0	0	#NULL!	#NULL!	#NULL!	#NULL!	#NULL!	#NULL!	#NULL!	#NULL!	#NULL!	#NULL!	#NULL!	#NULL!	#NULL!	#NULL!	#NULL!	#NULL!	#NULL!	#NULL!	#NULL!	#NULL!	#NULL!	#NULL!	#NULL!	#NULL!	#NULL!	#NULL!	#NULL!	0
192	1	23	1	0	#NULL!	#NULL!	#NULL!	#NULL!	#NULL!	#NULL!	#NULL!	#NULL!	#NULL!	#NULL!	#NULL!	#NULL!	#NULL!	#NULL!	0	0	0	#NULL!	#NULL!	#NULL!	#NULL!	#NULL!	#NULL!	#NULL!	#NULL!	#NULL!	#NULL!	#NULL!	#NULL!	#NULL!	#NULL!	#NULL!	#NULL!	#NULL!	#NULL!	#NULL!	#NULL!	#NULL!	#NULL!	#NULL!	#NULL!	#NULL!	#NULL!	#NULL!	0
193	0	8	0	1	#NULL!	#NULL!	#NULL!	#NULL!	#NULL!	#NULL!	#NULL!	#NULL!	#NULL!	#NULL!	#NULL!	#NULL!	#NULL!	#NULL!	0	0	0	#NULL!	#NULL!	#NULL!	#NULL!	#NULL!	#NULL!	#NULL!	#NULL!	#NULL!	#NULL!	#NULL!	#NULL!	#NULL!	#NULL!	#NULL!	#NULL!	#NULL!	#NULL!	#NULL!	#NULL!	#NULL!	#NULL!	#NULL!	#NULL!	#NULL!	#NULL!	#NULL!	0
194	1	23.5	1	1	0	0	0	0	0	1	1	0	0	0	0	0	0	0	0	0	1	90	60	58	69	185	81	20.2	0	6.9	158	4.2	95	12	116	0.6	2.8	144	1.65	0.99	0.41	5.9	9.9	5.7	23	449	2	#NULL!	0
195	0	7	0	1	0	0	0	0	0	1	1	0	1	0	0	0	0	0	0	0	0	140	80	54	116	190	116	31.9	0	5.4	201	4.4	96	13	5	0.6	4.9	145	1.23	3.15	1.88	5.2	8.8	4.9	119	1311	22	#NULL!	0
196	0	9	1	1	#NULL!	#NULL!	#NULL!	#NULL!	#NULL!	#NULL!	#NULL!	#NULL!	#NULL!	#NULL!	#NULL!	#NULL!	#NULL!	#NULL!	0	0	0	#NULL!	#NULL!	#NULL!	#NULL!	#NULL!	#NULL!	#NULL!	#NULL!	#NULL!	#NULL!	#NULL!	#NULL!	#NULL!	#NULL!	#NULL!	#NULL!	#NULL!	#NULL!	#NULL!	#NULL!	#NULL!	#NULL!	#NULL!	#NULL!	#NULL!	#NULL!	#NULL!	0
197	0	10	0	1	0	0	0	0	0	1	0	0	1	0	0	0	0	0	0	0	1	135	80	65	91.4	187	104	26	0	6.7	200	4.7	92	6	15	3	4.1	141	0.92	2.59	1.91	5.2	6.9	5.8	91	1252	10	#NULL!	0
198	0	14	1	1	0	0	0	0	0	1	1	1	1	0	0	0	0	0	0	0	0	160	100	66	101.5	175	106	33	0	6.5	207	4.4	101	6	16	1.8	3.6	144	0.99	2.09	1.4	6.7	9.6	5.9	84	1013	29	#NULL!	0
199	0	8	0	0	#NULL!	#NULL!	#NULL!	#NULL!	#NULL!	#NULL!	#NULL!	#NULL!	#NULL!	#NULL!	#NULL!	#NULL!	#NULL!	#NULL!	0	0	0	#NULL!	#NULL!	#NULL!	#NULL!	#NULL!	#NULL!	#NULL!	#NULL!	#NULL!	#NULL!	#NULL!	#NULL!	#NULL!	#NULL!	#NULL!	#NULL!	#NULL!	#NULL!	#NULL!	#NULL!	#NULL!	#NULL!	#NULL!	#NULL!	#NULL!	#NULL!	#NULL!	0
200	0	19.5	1	0	0	0	0	0	0	1	0	0	1	0	0	0	0	0	0	0	1	160	90	85	51.5	156	86	21	0	11.4	265	4.2	61	4	11	5.8	9	141	1.1	5.95	6.3	6.4	7.7	5.4	137	1910	25	#NULL!	0
201	1	27.5	1	1	0	0	0	0	0	1	1	0	1	0	0	0	0	0	0	0	0	140	60	72	80	178	95	25.2	0	4.6	196	4.3	93	13	80	2.3	4.6	140	1.63	2.63	1.05	7.2	8.7	5.6	90	1066	13	#NULL!	0
202	0	2	0	1	0	0	0	0	0	1	0	0	1	0	0	0	0	0	0	0	0	120	80	62	92.2	170	111	31.8	0	5.9	236	4.1	67	4	1	4.6	4.2	142	1.35	2.59	0.54	5.5	8	5.3	82	1072	24	#NULL!	0
203	0	9.5	0	1	#NULL!	#NULL!	#NULL!	#NULL!	#NULL!	#NULL!	#NULL!	#NULL!	#NULL!	#NULL!	#NULL!	#NULL!	#NULL!	#NULL!	#NULL!	#NULL!	#NULL!	#NULL!	#NULL!	#NULL!	#NULL!	#NULL!	#NULL!	#NULL!	#NULL!	#NULL!	#NULL!	#NULL!	#NULL!	#NULL!	#NULL!	#NULL!	#NULL!	#NULL!	#NULL!	#NULL!	#NULL!	#NULL!	#NULL!	#NULL!	#NULL!	#NULL!	#NULL!	#NULL!	0
204	0	14.5	0	1	0	0	0	0	0	1	0	0	1	0	0	0	0	0	0	0	0	140	80	65	93	187	106	26.6	0	6.1	256	4.4	86	7	16	0.6	3.8	140	1.27	2.11	0.8	6.7	6.8	5.7	111	965	12	#NULL!	0
205	0	8	1	1	0	0	0	0	0	1	0	0	1	0	0	0	0	1	0	0	0	105	55	50	74	178	99	23.4	0	9.3	247	4.8	115	5	9	0.6	3.5	143	1.26	2.11	0.98	5	3.5	5.6	24	790	10	#NULL!	0
206	0	8	0	1	#NULL!	#NULL!	#NULL!	#NULL!	#NULL!	#NULL!	#NULL!	#NULL!	#NULL!	#NULL!	#NULL!	#NULL!	#NULL!	#NULL!	0	0	1	#NULL!	#NULL!	#NULL!	#NULL!	#NULL!	#NULL!	#NULL!	#NULL!	#NULL!	#NULL!	#NULL!	#NULL!	#NULL!	#NULL!	#NULL!	#NULL!	#NULL!	#NULL!	#NULL!	#NULL!	#NULL!	#NULL!	#NULL!	#NULL!	#NULL!	#NULL!	#NULL!	0
207	0	10.5	0	0	0	0	0	0	0	1	1	0	1	0	0	0	0	0	0	0	0	180	80	56	56	161	71	21.6	0	4.7	233	4.3	92	15	118	0.6	5.4	143	2.89	2.41	0.78	5.7	4.5	5.7	52	895	11	#NULL!	0
210	1	25	1	1	#NULL!	#NULL!	#NULL!	#NULL!	#NULL!	#NULL!	#NULL!	#NULL!	#NULL!	#NULL!	#NULL!	#NULL!	#NULL!	#NULL!	#NULL!	#NULL!	#NULL!	#NULL!	#NULL!	#NULL!	#NULL!	#NULL!	#NULL!	#NULL!	#NULL!	#NULL!	#NULL!	#NULL!	#NULL!	#NULL!	#NULL!	#NULL!	#NULL!	#NULL!	#NULL!	#NULL!	#NULL!	#NULL!	#NULL!	#NULL!	#NULL!	#NULL!	#NULL!	#NULL!	1
211	0	13	0	1	#NULL!	#NULL!	#NULL!	#NULL!	#NULL!	#NULL!	#NULL!	#NULL!	#NULL!	#NULL!	#NULL!	#NULL!	#NULL!	#NULL!	0	0	0	#NULL!	#NULL!	#NULL!	#NULL!	#NULL!	#NULL!	#NULL!	#NULL!	#NULL!	#NULL!	#NULL!	#NULL!	#NULL!	#NULL!	#NULL!	#NULL!	#NULL!	#NULL!	#NULL!	#NULL!	#NULL!	#NULL!	#NULL!	#NULL!	#NULL!	#NULL!	#NULL!	0
212	0	14.5	1	1	0	0	0	0	0	1	1	0	1	0	0	0	0	0	0	0	0	140	70	71	77	179	94	24	0	7	210	4.4	92	16	81	0.6	4.8	143	1.66	2.84	0.99	5.4	7	5.7	57	672	4	#NULL!	0
213	0	8	0	0	#NULL!	#NULL!	#NULL!	#NULL!	#NULL!	#NULL!	#NULL!	#NULL!	#NULL!	#NULL!	#NULL!	#NULL!	#NULL!	#NULL!	0	0	1	#NULL!	#NULL!	#NULL!	#NULL!	#NULL!	#NULL!	#NULL!	#NULL!	#NULL!	#NULL!	#NULL!	#NULL!	#NULL!	#NULL!	#NULL!	#NULL!	#NULL!	#NULL!	#NULL!	#NULL!	#NULL!	#NULL!	#NULL!	#NULL!	#NULL!	#NULL!	#NULL!	0
214	1	22.5	1	1	0	0	0	0	0	1	1	0	1	0	0	0	0	0	0	0	0	135	70	59	87.2	180	99	26.9	0	5.1	200	4.5	120	20	48	1.4	4.3	140	1.2	2.71	1.63	6	5.1	5.9	79	1044	18	#NULL!	0
215	0	8	0	1	#NULL!	#NULL!	#NULL!	#NULL!	#NULL!	#NULL!	#NULL!	#NULL!	#NULL!	#NULL!	#NULL!	#NULL!	#NULL!	#NULL!	0	0	0	#NULL!	#NULL!	#NULL!	#NULL!	#NULL!	#NULL!	#NULL!	#NULL!	#NULL!	#NULL!	#NULL!	#NULL!	#NULL!	#NULL!	#NULL!	#NULL!	#NULL!	#NULL!	#NULL!	#NULL!	#NULL!	#NULL!	#NULL!	#NULL!	#NULL!	#NULL!	#NULL!	0
216	0	20	1	1	0	0	0	0	0	1	1	0	1	0	0	0	0	0	0	0	0	150	65	48	89	175	112	29.1	0	6	193	4.3	99	22	67	1.1	3.6	143	1.39	1.82	1.11	6.1	6	5.6	122	1590	45	#NULL!	0
217	0	14.5	0	1	#NULL!	#NULL!	#NULL!	#NULL!	#NULL!	#NULL!	#NULL!	#NULL!	#NULL!	#NULL!	#NULL!	#NULL!	#NULL!	#NULL!	0	0	0	#NULL!	#NULL!	#NULL!	#NULL!	#NULL!	#NULL!	#NULL!	#NULL!	#NULL!	#NULL!	#NULL!	#NULL!	#NULL!	#NULL!	#NULL!	#NULL!	#NULL!	#NULL!	#NULL!	#NULL!	#NULL!	#NULL!	#NULL!	#NULL!	#NULL!	#NULL!	#NULL!	0
218	0	8	0	1	#NULL!	#NULL!	#NULL!	#NULL!	#NULL!	#NULL!	#NULL!	#NULL!	#NULL!	#NULL!	#NULL!	#NULL!	#NULL!	#NULL!	0	0	0	#NULL!	#NULL!	#NULL!	#NULL!	#NULL!	#NULL!	#NULL!	#NULL!	#NULL!	#NULL!	#NULL!	#NULL!	#NULL!	#NULL!	#NULL!	#NULL!	#NULL!	#NULL!	#NULL!	#NULL!	#NULL!	#NULL!	#NULL!	#NULL!	#NULL!	#NULL!	#NULL!	0
219	0	14.5	0	0	0	0	0	0	0	1	0	0	0	0	0	0	0	1	1	1	0	130	80	79	96	172	116	32.4	0	7	366	4.3	57	7	14	6.1	4.7	140	1.26	3.15	0.94	8.9	#NULL!	7.1	129	1443	45	#NULL!	0
220	0	10.5	0	0	#NULL!	#NULL!	#NULL!	#NULL!	#NULL!	#NULL!	#NULL!	#NULL!	#NULL!	#NULL!	#NULL!	#NULL!	#NULL!	#NULL!	0	0	1	#NULL!	#NULL!	#NULL!	#NULL!	#NULL!	#NULL!	#NULL!	#NULL!	#NULL!	#NULL!	#NULL!	#NULL!	#NULL!	#NULL!	#NULL!	#NULL!	#NULL!	#NULL!	#NULL!	#NULL!	#NULL!	#NULL!	#NULL!	#NULL!	#NULL!	#NULL!	#NULL!	0
221	0	3.5	0	1	0	0	0	0	0	1	0	0	1	0	1	0	0	0	0	0	0	100	60	56	80	180	87	24.7	0	6.5	279	4.4	155	27	252	0.6	4.3	139	2	2.01	0.83	5.7	6.4	5.7	62	#NULL!	13	#NULL!	0
222	0	11	1	1	0	0	0	0	0	1	1	0	1	0	0	0	0	0	0	0	0	140	80	64	96	183	105	28.7	0	5.2	247	4.3	#NULL!	4	9	1	5.1	139	1.45	3.5	0.95	5.5	6.9	5.7	60	654	11	#NULL!	0
223	1	22.5	1	0	0	0	0	0	0	1	1	0	1	0	0	0	0	0	0	0	1	140	70	71	71.8	168	105	25.2	0	13.3	246	4.1	67	13	53	3.5	4	139	1.21	1.87	3.01	9.1	19.3	7.2	56	980	16	#NULL!	0
224	0	3	0	1	0	0	0	0	0	1	1	0	1	0	0	0	0	0	0	0	0	135	80	58	86.7	180	105	26.5	0	4.9	219	4.6	104	8	17	0.6	3	143	1.48	1.21	1.01	5.9	6	5.5	70	922	10	#NULL!	0
225	0	8	0	1	0	1	0	0	0	1	0	0	1	0	0	0	0	0	0	0	0	145	90	68	109	187	116	31.2	0	8	249	4.1	75	7	38	1.8	4.3	143	1.41	2.61	1.49	6.1	4.3	5.4	46	711	7	#NULL!	0
226	0	14.5	0	1	#NULL!	#NULL!	#NULL!	#NULL!	#NULL!	#NULL!	#NULL!	#NULL!	#NULL!	#NULL!	#NULL!	#NULL!	#NULL!	#NULL!	0	0	1	#NULL!	#NULL!	#NULL!	#NULL!	#NULL!	#NULL!	#NULL!	#NULL!	#NULL!	#NULL!	#NULL!	#NULL!	#NULL!	#NULL!	#NULL!	#NULL!	#NULL!	#NULL!	#NULL!	#NULL!	#NULL!	#NULL!	#NULL!	#NULL!	#NULL!	#NULL!	#NULL!	0
227	0	11	1	1	0	0	0	0	0	0	0	0	0	0	0	0	0	0	0	0	0	170	95	98	72	168	94	25.5	0	9.2	230	4	81	9	7	2.1	6.2	143	0.77	4.61	2.33	4.8	4.7	4.9	115	1255	25	#NULL!	0
228	0	18.5	1	1	0	0	0	0	0	0	1	0	1	0	0	0	0	0	1	0	1	130	80	67	94.3	183	101	28.1	0	9.8	256	4.5	75	7	4	6	3.8	142	2.39	1.17	0.83	5.1	#NULL!	6.2	81	875	11	#NULL!	0
229	0	20.5	0	1	0	0	0	0	0	0	1	0	1	0	0	0	0	0	0	0	0	130	70	59	75	172	100	25.4	0	5.4	260	4	92	9	#NULL!	0.6	3.9	141	1.13	2.33	1.17	5.1	5.6	5.9	45	720	18	#NULL!	0
230	0	14.5	0	1	0	0	0	0	0	1	0	1	1	0	0	0	0	1	0	0	0	120	80	63	115.4	190	124	31.9	0	5.7	172	4	103	5	2	1.1	4.1	139	1.04	2.33	2.23	5	5.7	5.3	91	970	17	#NULL!	0
[truncated: 127 more columns]
