# Supplementary material for: IgM antibodies against phosphorylcholine measured early after acute ST-elevation myocardial infarction in relation to atherosclerotic disease burden and long-term clinical outcome
Source: PLoS One. 2019 Apr 19;14(4):e0215640. doi: 10.1371/journal.pone.0215640 (PMC6474742; doi:10.1371/journal.pone.0215640)
Supplement: S2 File — (XLSX) [file pone.0215640.s002.xlsx]

## Sheet: Ark1
ID	IgM anti-PC_Visit1	IgM anti-PC_visit2
1	50.66	59.38
2	22.83	22.67
4	90.02	89.21
6	47.96	43.16
8	33.85	34.99
9	86.92	101.32
10	35.53	34.93
11	38.4	35.53
13	44.08	58.86
14	26.45	30.37
15	20.64	23.82
16	91.34	86.35
17	36.95	37.15
18	46.68	41.1
20	24.63	36.04
21	98.57	108.38
22	44.58	39.79
23	45.8	47.92
24	86.23	93.75
25	140.62	140.62
26	48.67	46.51
27	16.35	18.47
28	141.71	136.95
31	50.95	48.3
32	69.13	82.79
33	52.09	55.65
34	32.66	29.69
35	30.91	26.96
36	36.95	38.98
37	61.27	72
38	23.72	24.55
39	24.25	25.24
40	33.85	35.57
41	49.63	56.83
42	43.95	45.63
43	21.51	13.49
44	13.51	13.33
45	46.95	48.05
46	29.47	27.02
47	123.43	83.01
49	109.6	93.72
51	36.5	39.15
52	53.03	59.95
53	14.81	17.17
55	19.15	19.61
58	26.21	25.76
59	116.41	126.33
61	41.82	39.31
62	32.31	25.34
63	152.61	128.55
64	20.31	19.17
65	18	18.96
66	31.98	29.57
67	36.53	40.98
69	26.05	31.18
70	21.33	19.09
73	22.78	22.78
75	40.89	44.79
76	21.92	27.4
77	42.05	44.37
78	30.63	20
79	46.4	45.66
80	74.78	75.78
81	29	31.94
82	13.15	14.09
83	45.24	51.07
85	26.03	28.16
87	67.09	57.93
88	81.92	78.55
89	64.19	60.12
90	38.69	35.75
91	48.35	39.1
92	46.05	49.76
93	44.84	41.05
94	28.66	24.84
95	45.58	42.84
96	11.99	10.29
97	119.63	31.23
99	7.85	6.96
100	12.36	126.7
101	131.04	123.01
102	42.74	46.76
103	30.59	23.87
104	45.68	44.84
105	90.39	88.14
106	122.09	131.52
107	10.7	10.12
108	52.63	35.65
109	50.7	61.03
110	3.05	1.58
112	24.91	23.57
113	14.59	17.82
115	15.29	15.59
116	30.25	31.09
117	123.97	133.93
118	21.51	22.7
119	21.53	24.81
120	36.8	36.5
121	38.75	46.53
122	48.39	50.9
123	21.57	20.37
124	47.94	45.21
125	24.5	24.45
126	44.07	30.67
127	19.4	22.05
128	76.07	72.87
129	87.06	85.1
132	57.56	59.15
133	38.79	52.71
134	30.25	32.81
135	105.88	113.41
136	29.04	31.43
137	17.82	17.84
138	26.59	29.22
139	89.27	84.27
140	27.63	30.46
141	23.49	25.69
142	63.13	56.68
143	48.15	67.41
144	22.91	21.85
146	13.79	12.09
147	55.03	53.53
148	40.62	42.31
149	46.98	39.44
150	59.67	71.58
151	50.95	44.63
152	20.61	22.48
153	21.54	21.01
154	30.05	33.54
155	33.4	43.9
156	23.25	25.45
157	44.49	41.62
158	35.78	38.82
160	48.6	48.15
161	6.84	6.38
162	105.72	105.72
163	50.98	40.89
164	127.4	142.08
165	20.06	24.94
166	23.48	23.6
168	109.27	135.14
169	20.44	16.95
170	50.82	56.33
171	112.03	128.67
172	12.84	21.93
173	100.48	115
174	38.32	40.8
175	28.18	29.37
176	19.01	20.83
177	82.25	87.86
178	27.34	29.19
179	81.19	90.51
180	26.89	27.79
181	12.01	17.72
182	134.98	118.12
183	16.07	19.64
184	54.8	71.75
185	51.67	51.99
186	89.77	94.75
188	52.31	49.18
189	115.95	141.23
190	43.45	56.07
191	133.39	142.71
192	16.24	17.97
193	11.68	12.79
194	35.31	37.01
195	29.76	30.5
196	137.41	144.78
197	48.79	58.82
198	146.16	133.28
199	15.32	12.37
200	90.36	97.72
201	12.81	14.48
202	39.17	38.09
203	42.33	38.16
204	9.71	11.41
205	31.22	32.1
206	33.57	32.95
207	20.37	19.27
209	20.75	22.5
210	40.6	125.61
211	48	60.27
212	24.68	29.79
213	156.86	177.23
214	7.97	8.01
215	39.76	42.72
216	29.4	29.79
217	195.46	169.82
219	127.92	149.51
220	24.7	29.07
221	154.2	159.81
222	32.65	25.81
223	139.67	137.12
224	48.19	46.17
225	30.06	32.04
226	85.85	94.42
227	85.85	103.27
228	38.49	41.78
229	26.3	27.44
230	41.09	50.49
